# Supplementary material for: PKC-Mediated Orai1 Channel Phosphorylation Modulates Ca2+ Signaling in HeLa Cells
Source: Cells. 2022 Jun 27;11(13):2037. doi: 10.3390/cells11132037 (PMC9266177; doi:10.3390/cells11132037)
Supplement: Supplementary file 1 [file cells-11-02037-s001.zip]

Archive with 1 entries (1 files):
- cells-1662930-supplementary.pdf
